# Supplementary material for: Weak acid and pepsin reflux induce laryngopharyngeal mucosal barrier injury: A rabbit-model-based study
Source: PLoS One. 2025 Jan 24;20(1):e0315083. doi: 10.1371/journal.pone.0315083 (PMC11759997; doi:10.1371/journal.pone.0315083)
Supplement: S1 Dataset — (XLSX) [file pone.0315083.s001.xlsx]

## Sheet: Minimal Data Set Definition
Experiment Group 1: Acid + Pepsin (n = 4)
Number	RFS(points)	MI(Ω)	DIS(μm)	WBC Count	E-cadherin expression
1	16	4430	1.08	45	0.05
2	16	1162	1.68	9	0.052
3	14	1927	1.88	17	0.049
4	16	1313	1.26	28	0.038
Experiment Group 2: Weak acid + Pepsin (n = 5)
Number	RFS(points)	MI(Ω)	DIS(μm)	WBC Count	E-cadherin expression
1	9	2213	0.45	8	0.154
2	9	1355	0.62	13	0.148
3	11	2266	0.86	6	0.136
4	13	3399	0.58	24	0.148
5	15	1324	0.73	17	0.121
Experiment Group 3: Normal saline + Pepsin (n = 5)
Number	RFS(points)	MI(Ω)	DIS(μm)	WBC Count	E-cadherin expression
1	11	2252	0.33	22	0.154
2	9	1031	0.42	6	0.14
3	9	1147	0.03	5	0.182
4	6	1125	0.09	7	0.161
5	9	3833	0.08	25	0.174
Experiment Group 4: Acid (n = 5)
Number	RFS(points)	MI(Ω)	DIS(μm)	WBC Count	E-cadherin expression
1	12	2805	0.63	39	0.056
2	14	1039	0.73	9	0.113
3	11	2098	0.91	8	0.091
4	12	1927	0.77	8	0.061
5	11	1444	1.19	9	0.078
Experiment Group 5: Weak acid (n = 5)
Number	RFS(points)	MI(Ω)	DIS(μm)	WBC Count	E-cadherin expression
1	10	879	0.1	7	0.134
2	11	2988	0.35	2	0.14
3	9	2793	0.22	3	0.137
4	9	2292	0.19	5	0.111
5	7	2287	0.43	1	0.131
Control group: Normal saline (n = 6)
Number	RFS(points)	MI(Ω)	DIS(μm)	WBC Count	E-cadherin expression
1	2	3947	0	1	0.159
2	5	925	0.02	1	0.188
3	1	2164	0.05	2	0.168
4	1	2435	0.02	0	0.197
5	5	1031	0.04	0	0.185
6	3	1694	0.03	1	0.174

## Sheet: mean of all data
RFS
group	mean	Std	95% Conf. Interval
With pepsin	11.64	0.89	9.73 , 13.56
Without pepsin	7.69	1.08	5.40, 9.98
Acid (pH = 3)	12.56	0.71	11.92, 15.19
Weak acid (pH = 5)	10.3	0.73	8.65, 11.95
Non-acid	5.55	1.07	3.15, 7.94
DIS
group	mean	Std	95% Conf. Interval
With pepsin	0.72	0.15	0.39, 1.05
Without pepsin	0.36	0.95	0.15, 0.56
Acid (pH = 3)	1.13	0.14	0.80, 1.46
Weak acid (pH = 5)	0.45	0.08	0.28, 0.63
Non-acid	0.1	0.04	0.01, 0.19
WBC
group	mean	Std	95% Conf. Interval
With pepsin	16.57	3.04	9.99, 23.15
Without pepsin	6	2.35	0.98, 11.02
Acid (pH = 3)	19.11	4.86	7.90, 30.33
Weak acid (pH = 5)	8.6	2.32	3.36, 13.84
Non-acid	6.36	2.66	0.43, 12.30
E-CAD
group	mean	Std	95% Conf. Interval
With pepsin	0.122	0.014	0.092, 0.152
Without pepsin	0.133	0.011	0.109, 0.157
Acid (pH = 3)	0.065	0.008	0.047, 0.084
Weak acid (pH = 5)	0.136	0.004	0.126, 0.145
Non-acid	0.171	0.005	0.160, 0.182
